# Supplementary material for: Homoleptic Complexes of Heterocyclic Curcuminoids with Mg(II) and Cu(II): First Conformationally Heteroleptic Case, Crystal Structures, and Biological Properties
Source: Molecules. 2023 Feb 2;28(3):1434. doi: 10.3390/molecules28031434 (PMC9919861; doi:10.3390/molecules28031434)
Supplement: Supplementary file 1 [file molecules-28-01434-s001.zip]

Archive with 1 entries (1 files):
- molecules-2029873-supplementary.pdf
